# Supplementary material for: Ozone Improves the Aromatic Fingerprint of White Grapes
Source: Sci Rep. 2017 Nov 24;7:16301. doi: 10.1038/s41598-017-16529-5 (PMC5701163; doi:10.1038/s41598-017-16529-5)
Supplement: Supplementary file 1 — Supplementary Table S1 [file 41598_2017_16529_MOESM1_ESM.xls]

## Sheet: Table S1
Supplementary Table S1. Oligonucleotides used in this study in qRT-PCR experiments.
Name	Gene ID	Gene Description	Primer	Primer sequences 5'-3'	References
VvDXS	VIT_05s0020g02130	1-deoxy-D-xylulose-5-phosphate synthase	Forward	CAACAACGTCATTGCTGTCATAG	Battilana et al., 2011
			Reverse	GCTAGACAGAACAGGTAAGATTTC
VvDXR	VIT_17s0000g08390	1-deoxy-D-xylulose 5-phosphate reductoisomerase	Forward	AGAGGCTTTGGCTGACTGTGA	Martin et al., 2012
			Reverse	AACCTGCGCAACCTACTATTCC
VvHDR	VIT_03s0063g02030	1-hydroxy-2-methyl- 2-(E)-butenyl-4-diphosphate reductase	Forward	TCTTCCTCGTCTGTGGCTGTT	Martin et al., 2012
			Reverse	GCGATTCATGAGCTCCAGAGT
VvGPPS	VIT_15s0024g00850	Geranyl pyrophosphate synthase	Forward	AGAATCTGGGATTGGCATTCC	Martin et al., 2012
			Reverse	TGGCGGATGTCAGACAATGA
VvLYN	VIT_00s0271g00060	Linalool synthase	Forward	TGGGATTCTCTCCTGCCTTTT	Martin et al., 2012
			Reverse	GCAGTAGGCACAAGCACAACA
VvGERAN	VIT_12s0134g00140	Geraniol synthase	Forward	TTGAAGCCCTATCCCAACATCT	Martin et al., 2010
			Reverse	TCATCCCAAAGCCGAAGAAT
VvTERP	VIT_13s0084g00010	Terpineol synthase	Forward	TGAAGGGAATGCTCTGCTTGT	Martin et al., 2012
			Reverse	TGTTTTGCTCAAGGCCCTTT
VvOCIM	VIT_12s0134g00030	Ocimene synthase	Forward	AACAAGTTGGATTTTGCCAGAGA	Martin et al., 2010
			Reverse	CCATCCCCACAGCTGAAAAG
VvPHELL	VIT_13s0067g03830	Phellandrene synthase	Forward	GATTACAATATGGTGCAAGCAACAT	Martin et al., 2010
			Reverse	GTGCTCCTCCACCACATTGA
VvGER1	VIT_14s0128g00670	Germin-like protein 1	Forward	AAGAATGCTGTGTTTGTAAATGGAAA	Gambino et al., 2013; Godfrey et al., 2007
			Reverse	TCGGCGACGGTCAGGTT
VvGER3	VIT_14s0128g00690	Germin-like protein 3	Forward	AGCAAATGCAGTCTTTGGATCA	Gambino et al., 2013; Ficke et al., 2004
			Reverse	GGCCCTGGTGAGAACATCA
VvAPX2	VIT_08s0040g03150	Ascorbate peroxidase	Forward	GAGGGTTCATCGCTGAGAAGA	Gambino et al., 2013
			Reverse	GCGGAGTGCCATGCTAGTC
VvCAT1	VIT_18s0122g01320	Catalase	Forward	CGCCCTTCGAGTGCTTACA	Gambino et al., 2013; Vergara et al., 2012
			Reverse	CAGGAGCACCGGAATTGG
VvGST2	VIT_16s0013g01500	Glutathione S-transferase	Forward	TGATAAAATTCGATTTGCGGAAT	Gambino et al., 2013; Valtaud et al., 2009
			Reverse	TCCGTCTTCAAAGGCTGGAA
VvFAD2-1	VIT_08s0007g06450	Fatty acid desaturase 2	Forward	TTTCCATCATATAACGGATACTCA	Lee et al., 2012
			Reverse	TCCCATCAAACTGATAATAATCTC
VvFAD2-2	VIT_06s0004g01250	Fatty acid desaturase 2	Forward	ACCATCTCTTCTCCACAATG	Lee et al., 2012
			Reverse	TCAACATAAAGACACTCCCTA
VvLOXA	VIT_06s0004g01510	Lipoxygenase	Forward	GCAAATCAAAGGGACAACGCTGTATGG	Podolyan et al., 2010
			Reverse	TGCTTCCACTGCGGCTTCC
VvLOXO	VIT_09s0002g01080	Lipoxygenase	Forward	TTCCACCCACTCGCCTGATG	Podolyan et al., 2010
			Reverse	GCACCGCACCTGTTTCTTCG
VvLOXC	VIT_14s0128g00780	Lipoxygenase	Forward	TGGTGGAAGGAAGTCAGGGAAGAG	Podolyan et al., 2010
	VIT_14s0128g00790		Reverse	TGGGCGGTTTGGGAGGTAGC
VvHPL1	VIT_12s0059g01060	Hydroperoxide lyase	Forward	AAGTACACCGGCGACATTCGAG	Zhu et al., 2012
			Reverse	AGCTCTTTACCCTGGCGTGTTG
VvHPL2	VIT_03s0063g01830	Hydroperoxide lyase	Forward	ACGCGAGTCAGATGATGCAACG	Zhu et al., 2012
			Reverse	CCATACTCAATGTCGAACGTGTCG
VvADH1	VIT_18s0001g15410	Alcohol dehydrogenase	Forward	TCCGTTCTCAGAGATCAACAA	Tesnière and Verriès 2000
			Reverse	ACTCTCTCATCTCAAGATATTCTATGG
VvADH2	VIT_04s0044g01110	Alcohol dehydrogenase	Forward	ATTCCAGTCGGCATAAGTGT	Tesnière and Verriès 2000
			Reverse	TTGCAACTGCATAGACATTGTT
VvOPR	VIT_11s0016g01230	12-oxophytodienoate reductase	Forward	GAGAGCCATGAGCCACTGTCA
			Reverse	CACTCACACGTGGTATGCTTAGC
VvACT	VIT_04s0044g00580	Actin	Forward	GCCCCTCGTCTGTGACAATG	Gambino et al., 2012
			Reverse	CCTTGGCCGACCCACAATA
VvUBI	VIT_16s0098g01190	Ubiquitin	Forward	TCTGAGGCTTCGTGGTGGTA	Gambino et al., 2012
			Reverse	AGGCGTGCATAACATTTGCG
Additional references:
Ficke, A., Gadoury, D. M., Seem, R. C., Godfrey, D. and Dry, I. B. 2004. Host barriers and responses to Uncinula necator in developing grape berries. Phytopathology 94:438-445.
Gambino G., Boccacci P., Margaria P., Palmano S., Gribaudo I. 2013. Hydrogen peroxide accumulation and transcriptional changes in grapevines recovered from Flavescence dorée disease. Phytopathology 103 (8): 776-784.
Godfrey, D., Able, A. J. and Dry, I. B. 2007. Induction of a grapevine germin-like protein (VvGLP3) gene is closely linked to the site of Erysiphe necator infection: a possible role in defence. Mol. Plant-Microbe Interact. 20:1112-1125.
Valtaud, C., Foyer, C. H., Flerat-Lessard, P., and Bourbouloux, A. 2009. Systemic effects on leaf glutathione metabolism and defence protein expression caused by esca infection in grapevines. Funct. Plant Biol. 36:260-279.
Vergara, R., Parada, F., Rubio, S., and Pérez, F. J. 2012. Hypoxia induces H2O2 production and activates antioxidant defence system in grapevine buds through mediation of H2O2 and ethylene. J. Exp. Bot. 63:4123-4131.
